# Supplementary material for: Production of Carbon Sources Through Anaerobic Fermentation Using the Liquid Phase of Food Waste Three-Phase Separation: Influencing Factors and Microbial Community Structure
Source: Bioengineering (Basel). 2026 Jan 5;13(1):60. doi: 10.3390/bioengineering13010060 (PMC12837757; doi:10.3390/bioengineering13010060)
Supplement: Supplementary file 1 [file bioengineering-13-00060-s001.zip]

Archive with 1 entries (1 files):
- bioengineering-4060991-supplementary.pdf
